# Supplementary material for: Effectiveness and Adverse Events of Gabapentinoids as Analgesics for Patients with Burn Injuries: A Systematic Review with Meta-Analysis and Trial Sequential Analysis
Source: J Clin Med. 2023 Jul 31;12(15):5042. doi: 10.3390/jcm12155042 (PMC10420087; doi:10.3390/jcm12155042)
Supplement: Supplementary file 1 [file jcm-12-05042-s001.zip]

Archive with 2 entries (2 files):
- Supp. Table S1.pdf
- Supp. Table S2.pdf
